# Supplementary material for: Microtubule Dynamics Plays a Vital Role in Plant Adaptation and Tolerance to Salt Stress
Source: Int J Mol Sci. 2021 May 31;22(11):5957. doi: 10.3390/ijms22115957 (PMC8199277; doi:10.3390/ijms22115957)
Supplement: Supplementary file 1 [file ijms-22-05957-s001.zip]

Archive with 1 entries (1 files):
- ijms-1230707-supplementary.pdf
